# Supplementary material for: The addition of jogi, Micropogonias undulates, affects amino acid content in kimchi fermentation
Source: PLoS One. 2024 Apr 4;19(4):e0300249. doi: 10.1371/journal.pone.0300249 (PMC10994411; doi:10.1371/journal.pone.0300249)
Supplement: S1 Table — The gene is denoted by the locus number of the genome. The Enzyme Commission (EC) number is a numerical classification scheme for enzymes, based on the chemical reactions they catalyze. Abbreviation: -, not identified or determined. (XLSX) [file pone.0300249.s003.xlsx]

## Sheet: Sheet1
EC. No	Product	Leuconostoc mesenteroides	Leuconostoc lactis	Bacillus subtilis	Bacillus velezensis	Bacillus siamensis	Bacillus amyloliquefaciens	Bacillus aerophilus	Bacillus paralicheniformis	Klebsiella grimontii	Mammaliicoccus sciuri
		ATCC 8293T	DMLL10	NCIB 3610T	DMB06	B28	DSM 7T	KJ82	14DA11	SS141	NCTC12103T
3.1.1.5/3.1.2.14/3.1.2.2	multifunctional acyl-CoA thioesterase I/protease I/lysophospholipase L1									EHW69_RS21860
3.2.-.-	type 1 glutamine amidotransferase family protein						BAMF_RS33060
3.4.-.-	CPBP family glutamic-type intramembrane protease	LEUM_RS04275
3.4.-.-	glutamic-type intramembrane protease PrsW			B4U62_RS12450		JD965_RS11300	BAMF_RS31615	L2D31_10510	CK945_RS13465
3.4.-.-	SprT family zinc-dependent metalloprotease									EHW69_RS14440
3.4.21.-	rhomboid family intramembrane serine protease	LEUM_RS03285	PH197_RS05505	B4U62_RS02630	LAZ97_02470	JD965_RS02385	BAMF_RS22615	L2D31_02585	CK945_RS03015	EHW69_RS02025	DQL71_RS06675
3.4.21.-	SepM family pheromone-processing serine protease	LEUM_RS07780	PH197_RS02285			JD965_RS08125	BAMF_RS28530		CK945_RS09350
3.4.21.-	rhomboid family intramembrane serine protease							L2D31_11465	CK945_RS15005
3.4.21.-	serine protease				LAZ97_04420		BAMF_RS24565		CK945_RS01980	EHW69_RS12830	DQL71_RS06255
3.4.21.-	trypsin-like serine protease							L2D31_08795			DQL71_RS00920
3.4.21.-	protease SohB									EHW69_RS16615
3.4.21.102	carboxy-terminal processing protease CtpA			B4U62_RS10675
3.4.21.102	carboxy-terminal processing protease CtpB			B4U62_RS18985
3.4.21.107	serine endoprotease DegQ									EHW69_RS02805
3.4.21.107	beta-barrel assembly-enhancing protease									EHW69_RS07755
3.4.21.107	serine endoprotease DegP									EHW69_RS23580
3.4.21.92	Clp protease ClpP	LEUM_RS08055				JD965_RS13450	BAMF_RS24745		CK945_RS05560
3.4.21.92	ATP-dependent protease ATP-binding subunit ClpX			B4U62_RS15220	LAZ97_14010	JD965_RS13680	BAMF_RS33745	L2D31_12705	CK945_RS16600	EHW69_RS22280
3.4.24.-	zinc metalloprotease HtpX	LEUM_RS03125	PH197_RS02805
3.4.24.-	neutral protease NprB			B4U62_RS06155
3.4.24.-	protease HtpX			B4U62_RS07450	LAZ97_07605	JD965_RS07330	BAMF_RS27795	L2D31_06500	CK945_RS08360	EHW69_RS10750
3.4.24.-	stage IV sporulation intramembrane metalloprotease SpoIVFB			B4U62_RS15090
3.4.24.-	CPBP family intramembrane metalloprotease				LAZ97_20800			L2D31_03175
3.4.24.-	M48 family metalloprotease							L2D31_08750
3.4.24.-	metalloprotease TldD									EHW69_RS02700
3.4.24.-	sigma E protease regulator RseP									EHW69_RS23510
3.4.24.-	metalloprotease PmbA									EHW69_RS25760
3.4.24.-	protease modulator HflC									EHW69_RS26305
3.4.24.-	FtsH protease activity modulator HflK									EHW69_RS26310
3.4.25.2	ATP-dependent protease subunit HslV				LAZ97_08970	JD965_RS08660	BAMF_RS29070	L2D31_07870	CK945_RS09905	EHW69_RS28085	DQL71_RS08375
3.4.25.2	ATP-dependent protease ATPase subunit HslU										DQL71_RS08370
	ATP-dependent Clp protease ATP-binding subunit	LEUM_RS00715	PH197_RS00835		LAZ97_00590			L2D31_06600	CK945_RS08480	EHW69_RS19005	DQL71_RS13085
	ATP-dependent Clp protease ATP-binding subunit	LEUM_RS00890	PH197_RS06150
	ATP-dependent Clp protease proteolytic subunit	LEUM_RS01925	PH197_RS01785						CK945_RS21040		DQL71_RS11935
	ATP-dependent zinc metalloprotease FtsH	LEUM_RS01965	PH197_RS06795	B4U62_RS00415	LAZ97_00420	JD965_RS00425	BAMF_RS20635	L2D31_00425	CK945_RS00435	EHW69_RS03020	DQL71_RS13240
	ATP-dependent Clp protease ATP-binding subunit	LEUM_RS02795	PH197_RS07900
	RIP metalloprotease RseP	LEUM_RS03350	PH197_RS03005	B4U62_RS09040	LAZ97_09180	JD965_RS08870	BAMF_RS29280	L2D31_08080	CK945_RS10115		DQL71_RS08325
	ATP-dependent Clp protease ATP-binding subunit	LEUM_RS05415
	ATP-dependent Clp protease ATP-binding subunit ClpX	LEUM_RS07445	PH197_RS02405								DQL71_RS06040
	sporulation-specific protease PrtG			B4U62_RS00275
	ATP-dependent protease ATP-binding subunit ClpC			B4U62_RS00575		JD965_RS00585	BAMF_RS20795	L2D31_00585	CK945_RS00600
	extracellular metalloprotease Mpr			B4U62_RS01375
	YhfC family intramembrane metalloprotease			B4U62_RS05695
	cell wall-associated protease WprA			B4U62_RS05990
	protease adaptor protein SpxH			B4U62_RS06400	LAZ97_06005	JD965_RS06280	BAMF_RS26785		CK945_RS07355
	XkdF-like putative serine protease domain-containing protein			B4U62_RS06975		JD965_RS06885	BAMF_RS27370	L2D31_14355	CK945_RS03645
	serine protease HtrA			B4U62_RS07145
	serine protease Isp			B4U62_RS07295
	ATP-dependent protease ATP-binding subunit ClpE			B4U62_RS07560	LAZ97_07710	JD965_RS07430	BAMF_RS27890
	neutral metalloprotease NprE			B4U62_RS08100
	protease DdcP			B4U62_RS08275
	ATP-dependent protease subunit ClpQ			B4U62_RS08830
	serine protease AprX			B4U62_RS09385
	rhomboid protease YqgP			B4U62_RS13445
	XkdF-like putative serine protease domain-containing protein			B4U62_RS14110					CK945_RS07815
	cysteine protease YraA			B4U62_RS14595
	ATP-dependent protease LonB			B4U62_RS15215		JD965_RS13675	BAMF_RS33740	L2D31_12700	CK945_RS16595
	protease synthase/sporulation negative transcriptional regulator PaiB			B4U62_RS17360
	serine protease Do-like protein HtrB			B4U62_RS17815
	site-2 protease family protein			B4U62_RS20215	LAZ97_19070	JD965_RS18310	BAMF_RS33615	L2D31_17340	CK945_RS21485
	serine protease Vpr			B4U62_RS20500
	minor protease Epr			B4U62_RS20660
	zinc metalloprotease LiaK			B4U62_RS21575
	serine protease HtrC			B4U62_RS21695
	spore protease YyaC			B4U62_RS22040	LAZ97_20885	JD965_RS20045	BAMF_RS40385		CK945_RS23315
	ATP-dependent Clp protease ATP-binding subunit ClpC				LAZ97_00580
	CPBP family intramembrane metalloprotease				LAZ97_03265			L2D31_01145
	Clp protease ClpB				LAZ97_06530
	ClpP family protease				LAZ97_09295	JD965_RS08985	BAMF_RS29395	L2D31_08350	CK945_RS10250	EHW69_RS02835
	intramembrane metalloprotease PrsW				LAZ97_11605
	CPBP family intramembrane metalloprotease				LAZ97_11640			L2D31_03045
	ribosomal-processing cysteine protease Prp			B4U62_RS15080	LAZ97_13650	JD965_RS13290	BAMF_RS33605	L2D31_12565	CK945_RS16450		DQL71_RS06145
	P-dependent protease LonB				LAZ97_14005
	S1C family serine protease				LAZ97_16575	JD965_RS16130	BAMF_RS36520	L2D31_18825	CK945_RS19200		DQL71_RS10055
	zinc-dependent metalloprotease				LAZ97_16845	JD965_RS16415	BAMF_RS36785	L2D31_17350	CK945_RS16825
	site-2 protease family protein						BAMF_RS38720
	XkdF-like putative serine protease domain-containing protein								CK945_RS14735
	zinc-dependent metalloprotease								CK945_RS21495
	S8 family serine peptidase						BAMF_RS24375
	DNA replication protein						BAMF_RS25080
	S8 family peptidase						BAMF_RS26245
	cysteine protease						BAMF_RS41915
	HK97 family phage prohead protease						BAMF_RS36235		CK945_RS12025	EHW69_RS07260	DQL71_RS08990
	S41 family peptidase						BAMF_RS37650
	DUF2268 domain-containing protein						BAMF_RS39190
	CPBP family intramembrane metalloprotease							L2D31_10545
	cysteine protease StiP family protein							L2D31_01665
	pore protease YyaC							L2D31_19090
	phage protease									EHW69_RS01240
	SprT family zinc-dependent metalloprotease									EHW69_RS04555
	serine protease inhibitor ecotin									EHW69_RS08825
	proteasome-type protease									EHW69_RS11050
	FtsH protease modulator YccA									EHW69_RS18565
	Lon protease family protein									EHW69_RS18675
	ATP-dependent Clp protease adapter ClpS									EHW69_RS19010
	phage protease									EHW69_RS21735
	DUF1471 family protease activator YjfN									EHW69_RS26260
	retroviral-like aspartic protease family protein										DQL71_RS12770
Number of genes		13	10	37	23	20	30	25	27	29	14
